# Supplementary material for: Baicalein Ameliorates Insulin Resistance of HFD/STZ Mice Through Activating PI3K/AKT Signal Pathway of Liver and Skeletal Muscle in a GLP-1R-Dependent Manner
Source: Antioxidants (Basel). 2024 Oct 16;13(10):1246. doi: 10.3390/antiox13101246 (PMC11505556; doi:10.3390/antiox13101246)
Supplement: Supplementary file 1 [file antioxidants-13-01246-s001.zip]

Archive with 1 entries (1 files):
- antioxidants-3215240-supplementary.pdf
